# Supplementary material for: Exploring Facilitators and Barriers to Delayed Antibiotic Prescribing in Rural Northwest China: A Qualitative Study Using the Theoretical Domains Framework and Behavior Change Wheel
Source: Antibiotics (Basel). 2023 Dec 15;12(12):1741. doi: 10.3390/antibiotics12121741 (PMC10740748; doi:10.3390/antibiotics12121741)
Supplement: Supplementary file 1 [file antibiotics-12-01741-s001.zip]

Archive with 1 entries (1 files):
- antibiotics-2709460-supplementary.pdf
